# Supplementary material for: Cathelicidin Treatment Silences Epithelial–Mesenchymal Transition Involved in Pulmonary Fibrosis in a Murine Model of Hypersensitivity Pneumonitis
Source: Int J Mol Sci. 2022 Oct 27;23(21):13039. doi: 10.3390/ijms232113039 (PMC9659202; doi:10.3390/ijms232113039)
Supplement: Supplementary file 1 [file ijms-23-13039-s001.zip]

Archive with 1 entries (1 files):
- ijms-1980063-supplementary.pdf
